# Supplementary material for: Moderate COVID-19: Clinical Trajectories and Predictors of Progression and Outcomes
Source: J Pers Med. 2022 Sep 8;12(9):1472. doi: 10.3390/jpm12091472 (PMC9505620; doi:10.3390/jpm12091472)
Supplement: Supplementary file 1 [file jpm-12-01472-s001.zip]

Archive with 1 entries (1 files):
- jpm-1888635-supplementary.pdf
